# Supplementary material for: The Resistance of Germinating Pea (Pisum sativum L.) Seeds to Silver Nanoparticles
Source: Plants (Basel). 2025 May 23;14(11):1594. doi: 10.3390/plants14111594 (PMC12157791; doi:10.3390/plants14111594)
Supplement: Supplementary file 1 [file plants-14-01594-s001.zip]

Archive with 1 entries (1 files):
- plants-3615483-supplementary.pdf
